# Supplementary material for: Genomic and proteomic evidences unravel the UV-resistome of the poly-extremophile Acinetobacter sp. Ver3
Source: Front Microbiol. 2015 Apr 22;6:328. doi: 10.3389/fmicb.2015.00328 (PMC4406064; doi:10.3389/fmicb.2015.00328)
Supplement: Supplementary file 1 [file Table_1.XLSX]

## Sheet: ST1.Genomes_and_16S_data
Supplementary Table 1. IMG IDs for 16S rRNA genes and IMG and GenBank accession numbers for genomes used in this work
rRNA 16S IMG Gene ID	IMG Taxon ID	GenBank accession	Strain	Genome Size	Gene Count
643431480	643348502	NC_011586 (chr), NC_011585 (pl)	Acinetobacter baumannii AB0057	4059242	3892
643437828	643348503	NC_011595	Acinetobacter baumannii AB307-0294	3760981	3542
640724063	640069301	NC_009085 (chr), NC_009084 (pl), NC_009083(pl)	Acinetobacter baumannii ATCC 17978	4001457	3464
648027688	647533101	ACQB01	Acinetobacter baumannii ATCC 19606 = DSM 30007	3971516	3832
641588826	641522602	NC_010410 (chr), NC_010403 (pl), NC_010404 (pl), NC_010402 (pl), NC_010401 (pl)	Acinetobacter baumannii AYE	4048735	3813
641582731	641522603	NC_010400, NC_010395(pl), NC_010398(pl), NC_010396(pl),	Acinetobacter baumannii SDF	3477996	3062
640704142	637000002	NC_005966	Acinetobacter baylyi ADP1	3598621	3433
2566683752	2565956683	APPT01	Acinetobacter baylyi DSM 14961	3595248	3356
2548192228	2566741894	APQK01	Acinetobacter beijerinckii ANC 3835	3535053	3396
2566531668	2566746574	APQL01	Acinetobacter beijerinckii CIP 110307	3556901	3406
2566534503	2547132297	AIEI01	Acinetobacter bereziniae Brisou 64, LMG 1003	4975999	5193
2536334468	2565956640	APQG01	Acinetobacter bereziniae CIP 70.12	4947312	4749
2536323538	2565956641	APPK01	Acinetobacter bereziniae NIPH 3	4925988	4724
2536330769	2534682020	APQH01	Acinetobacter calcoaceticus ANC 3680	4071058	3888
646564248	2534682017	APQI01	Acinetobacter calcoaceticus DSM 30006	3926967	3747
2566761769	2534682019	APOE01	Acinetobacter calcoaceticus NIPH 13	3922088	3734
2566758014	646206267	ACPK01	Acinetobacter calcoaceticus RUH2202	3881790	3632
2566714265	2565956705	APOS01	Acinetobacter guillouiae CIP 63.46	4863018	4710
2566755091	2565956704	APPJ01	Acinetobacter guillouiae NIPH 991	4878616	4599
647466556	2565956692	ATGG01	Acinetobacter gyllenbergii CIP 110306	4305849	4225
2537762328	2565956703	AYEQ01	Acinetobacter gyllenbergii NIPH 230	4431794	4455
2538824755	647000202	ADMT01	Acinetobacter haemolyticus ATCC 19194	3372344	3560
2552713240	2537561554	APQQ01	Acinetobacter haemolyticus CIP 64.3	3486821	3393
2536341656	2537561834	APQR01	Acinetobacter haemolyticus NIPH 261	3517917	3434
2537769337	2551306343	AMJC01	Acinetobacter haemolyticus TG21157	3324360	3278
646564209	2534682022	APPZ01	Acinetobacter johnsonii ANC 3681	3536698	3424
2536352472	2537561556	APON01	Acinetobacter johnsonii CIP 64.6 = DSM 6963	3582699	3590
2539487172	646206268	ACPL01	Acinetobacter johnsonii SH046	3690010	3434
2536358075	2534682025	APQT01	Acinetobacter lwoffii CIP 70.31	3546109	3592
2539490009	2537562009	APQS01	Acinetobacter lwoffii NCTC 5866 = DSM 2403	3206079	3106
646564213	2534682026	APQU01	Acinetobacter lwoffii NIPH 478	3276129	3166
2552697529	2537562010	APOT01	Acinetobacter lwoffii NIPH 715	3400693	3403
2547349979	646206270	ACPN01	Acinetobacter lwoffii SH145	3481004	3202
2520210082	2551306339	AMJG01	Acinetobacter lwoffii TG19636	3497784	3575
2537775143	2547132098	AFQY01	Acinetobacter lwoffii WJ10621	3180031	3180
2536326824	2519899580	AKAR01	Acinetobacter nosocomialis Ab22222	3997474	3935
2552685100	2537561557	APOP01	Acinetobacter nosocomialis NIPH 2119	3880908	3683
2582399461	2534682018	APPP01	Acinetobacter nosocomialis NIPH 386	4034803	3924
648057546	2551306335	AMJH01	Acinetobacter nosocomialis TG21145	4103253	4021
2539493220	2579779125	AYES01	Acinetobacter oleivorans CIP 110421	4136068	3924
2537765722	648028004	NC_014259	Acinetobacter oleivorans DR1	4152543	3963
2547481305	2547132125	AGFH01	Acinetobacter pittii D499	4103824	4006
2552695805	2551306338	AMJI01	Acinetobacter pittii TG6411	3919745	3820
2531224650	2529293101	APQF01	Acinetobacter radioresistens DSM 6976	3173469	3028
2531227305	2529293102	APQE01	Acinetobacter radioresistens NIPH 2130	3158774	3018
646564323	646206271	ACPO01	Acinetobacter radioresistens SH164	3158014	2938
645634758	645058758	ACVR01	Acinetobacter radioresistens SK82	3283705	3251
2552692451	2551306337	AMJJ01	Acinetobacter radioresistens TG02010	3063848	2932
2533617838	2531839463	ALIR01	Acinetobacter radioresistens WC-A-157	3209605	3151
2566676346	2565956681	APPQ01	Acinetobacter schindleri CIP 107287	3358322	3274
2566674130	2565956680	APPI01	Acinetobacter schindleri NIPH 900	3404540	3347
2581338019	2579778870	JFYL01	Acinetobacter sp. Ver3	3345299	3241
2566988061	2565956760	APQC01	Acinetobacter ursingii ANC 3649	3798198	3650
2566526582	2565956639	APQA01	Acinetobacter ursingii DSM 16037	3486509	3354
2566523029	2565956638	APQB01	Acinetobacter ursingii NIPH 706	3492350	3417
