# Supplementary material for: Genomic and proteomic evidences unravel the UV-resistome of the poly-extremophile Acinetobacter sp. Ver3
Source: Front Microbiol. 2015 Apr 22;6:328. doi: 10.3389/fmicb.2015.00328 (PMC4406064; doi:10.3389/fmicb.2015.00328)
Supplement: Supplementary file 2 [file Table_2.XLSX]

## Sheet: ST2.Ver3_unique
Supplementary Table 2. Unique genes in Acinetobacter sp. Ver3 compared to A. baumannii DSM 30007, A. johnsonii DSM6963 and A. lwoffii DSM 2403. COG categories "HYP" and "UNC" are assigned to hypothetical and unclassified proteins, respectively
gi accesion number	GenBank accesion	Gene Product Name	Cog category	COG
612164045	EZQ00874	pyridine nucleotide-disulfide oxidoreductase	UNC
612164052	EZQ00875	Elongation factor Tu GTP binding domain	UNC
612164054	EZQ00876	transposase	UNC
612164056	EZQ00877	integrase	UNC
612164058	EZQ00878	integrase	UNC
612164064	EZQ00880	hypothetical protein	HYP
612164067	EZQ00881	hypothetical protein	HYP
612164070	EZQ00882	cation transporter	UNC
612164074	EZQ00884	transposase	UNC
612164077	EZQ00885	hypothetical protein	HYP
612164079	EZQ00886	hypothetical protein	HYP
612164081	EZQ00887	Enolase C-terminal domain-like	UNC
612164084	EZQ00889	transposase	UNC
612164088	EZQ00891	transposase	UNC
612164090	EZQ00892	transposase	UNC
612164099	EZQ00896	transposase	UNC
612164103	EZQ00898	DDE superfamily endonuclease	UNC
612164104	EZQ00899	Winged helix-turn helix	L	COG3415
612164108	EZQ00901	calcium/sodium:proton antiporter	P	COG0530
612164129	EZQ00913	Uncharacterized protein conserved in bacteria (DUF2345)/Putative type VI secretion system Rhs element Vgr/Phage-related baseplate assembly protein	UNC
612164131	EZQ00914	phospholipase	M	COG2829
612164132	EZQ00915	hypothetical protein	HYP
612164135	EZQ00917	hypothetical protein	HYP
612164139	EZQ00919	hypothetical protein	HYP
612164140	EZQ00920	Uncharacterized protein conserved in bacteria (DUF2345)	UNC
612164145	EZQ00923	Arabinose-binding domain of AraC transcription regulator, N-term	UNC
612164146	EZQ00924	AraC-type DNA-binding domain-containing proteins	K	COG2207
612164148	EZQ00925	NADH dehydrogenase	UNC
612164156	EZQ00929	hypothetical protein	HYP
612164157	EZQ00930	hypothetical protein	HYP
612164158	EZQ00931	hypothetical protein	HYP
612164159	EZQ00932	hypothetical protein	HYP
612164162	EZQ00934	plasmid stabilization system protein	J	COG2026
612164162	EZQ00934	plasmid stabilization system protein	D	COG2026
612164163	EZQ00935	translation repressor RelB	L	COG3077
612164168	EZQ00938	resolvase	L	COG2452
612164171	EZQ00940	transposase	UNC
612164172	EZQ00941	Aconitase family (aconitate hydratase)	UNC
612164173	EZQ00942	Aconitase family (aconitate hydratase)	UNC
612164180	EZQ00946	AraC-type DNA-binding domain-containing proteins	K	COG2207
612164182	EZQ00947	iron transporter	P	COG1918
612164184	EZQ00949	small GTP-binding protein domain	UNC
612164186	EZQ00950	tellurite resistance protein	UNC
612164187	EZQ00951	HNH endonuclease	UNC
612164189	EZQ00952	integrase	L	COG1961
612164190	EZQ00953	transposase	L	COG4644
612164192	EZQ00954	hypothetical protein	HYP
612164206	EZQ00964	transposase	UNC
612164209	EZQ00967	MerR family transcriptional regulator	UNC
612164221	EZQ00976	hypothetical protein	HYP
612164225	EZQ00979	hypothetical protein	HYP
612164226	EZQ00980	AAA ATPase domain	UNC
612164229	EZQ00982	hypothetical protein	HYP
612164237	EZQ00987	flavoprotein	UNC
612164238	EZQ00988	hypothetical protein	HYP
612164240	EZQ00989	VCBS repeat/type I secretion C-terminal target domain (VC_A0849 subclass)	UNC
612164247	EZQ00993	cytochrome P450	Q	COG2124
612164248	EZQ00994	2Fe-2S ferredoxin	C	COG0633
612164249	EZQ00995	Thioesterase-like superfamily	UNC
612164250	EZQ00996	Arabinose-binding domain of AraC transcription regulator, N-term	UNC
612164253	EZQ00998	hypothetical protein	HYP
612164254	EZQ00999	Site-specific recombinase XerD	L	COG4974
612164259	EZQ01003	long-chain fatty acid transporter	UNC
612164265	EZQ01008	hypothetical protein	HYP
612164285	EZQ01025	Protein of unknown function (DUF2971)	UNC
612164287	EZQ01026	damage-inducible protein J	L	COG3077
612164289	EZQ01028	Helix-turn-helix domain	UNC
612164291	EZQ01030	recombinase	UNC
612164293	EZQ01031	PilE protein	N	COG4968
612164293	EZQ01031	PilE protein	U	COG4968
612164295	EZQ01033	hypothetical protein	HYP
612164296	EZQ01034	hypothetical protein	HYP
612164297	EZQ01035	prepilin-type N-terminal cleavage/methylation domain	UNC
612164298	EZQ01036	prepilin-type N-terminal cleavage/methylation domain	UNC
612164305	EZQ01041	hypothetical protein	HYP
612164306	EZQ01042	thiamine biosynthesis protein ThiF	UNC
612164307	EZQ01043	prokaryotic JAB domain-like protein	UNC
612164308	EZQ01044	hypothetical protein	HYP
612164310	EZQ01045	Esterase-like activity of phytase	UNC
612164311	EZQ01046	hypothetical protein	HYP
612164312	EZQ01047	hypothetical protein	HYP
612164330	EZQ01062	hypothetical protein	HYP
612164347	EZQ01076	Restriction endonuclease S subunits	V	COG0732
612164349	EZQ01078	AAA domain	UNC
612164350	EZQ01079	endonuclease	UNC
612164351	EZQ01080	N-6 DNA Methylase	UNC
612164380	EZQ01105	sodium:proton antiporter	UNC
612164385	EZQ01109	DNA repair protein	S	COG4226
612164386	EZQ01110	HicA	UNC
612164387	EZQ01111	Plasmid pRiA4b ORF-3-like protein	UNC
612164394	EZQ01117	aminopeptidase Y	UNC
612164399	EZQ01121	membrane protein	S	COG4325
612164419	EZQ01139	hypothetical protein	HYP
612164423	EZQ01142	hypothetical protein	HYP
612164425	EZQ01144	3-beta hydroxysteroid dehydrogenase	R	COG2910
612164426	EZQ01145	hypothetical protein	HYP
612164427	EZQ01146	hypothetical protein	HYP
612164431	EZQ01150	hypothetical protein	HYP
612164432	EZQ01151	hypothetical protein	HYP
612164437	EZQ01155	integrase	L	COG4974
612164438	EZQ01156	hypothetical protein	HYP
612164439	EZQ01157	hypothetical protein	HYP
612164442	EZQ01159	glycyl-tRNA synthetase subunit alpha	UNC
612164443	EZQ01160	hypothetical protein	HYP
612164449	EZQ01166	mobilization protein	UNC
612164450	EZQ01167	conjugal transfer protein TrbI	UNC
612164451	EZQ01168	hypothetical protein	HYP
612164452	EZQ01169	hypothetical protein	HYP
612164453	EZQ01170	hypothetical protein	HYP
612164455	EZQ01171	short-chain dehydrogenase	I	COG1028
612164455	EZQ01171	short-chain dehydrogenase	Q	COG1028
612164455	EZQ01171	short-chain dehydrogenase	R	COG1028
612164462	EZQ01178	alkyl hydroperoxide reductase	UNC
612164464	EZQ01179	uncharacterized domain 1	Q	COG2050
612164466	EZQ01181	peptidase	UNC
612164467	EZQ01182	transcriptional regulator, TetR family	K	COG1309
612164468	EZQ01183	metal-dependent hydrolase	R	COG3687
612164469	EZQ01184	hypothetical protein	HYP
612164470	EZQ01185	hypothetical protein	HYP
612164472	EZQ01187	cytochrome P450	Q	COG2124
612164473	EZQ01188	2Fe-2S ferredoxin	C	COG0633
612164475	EZQ01190	DNA-binding protein	UNC
612164476	EZQ01191	IstB-like ATP-binding domain protein	UNC
612164486	EZQ01199	Rieske (2Fe-2S) protein	P	COG4638
612164486	EZQ01199	Rieske (2Fe-2S) protein	R	COG4638
612164487	EZQ01200	hypothetical protein	HYP
612164489	EZQ01202	hypothetical protein	HYP
612164493	EZQ01206	membrane protein	M	COG3248
612164494	EZQ01207	purine permease	F	COG2233
612164504	EZQ01216	hypothetical protein	HYP
612164529	EZQ01238	Predicted hydrolases or acyltransferases (alpha/beta hydrolase superfamily)	R	COG0596
612164530	EZQ01239	monooxygenase	UNC
612164532	EZQ01241	Monoamine oxidase	E	COG1231
612164533	EZQ01242	transcriptional regulator, TetR family	UNC
612164546	EZQ01254	hypothetical protein	HYP
612164557	EZQ01264	phenol degradation protein meta	UNC
612164559	EZQ01265	Peptidase family M48	UNC
612164561	EZQ01267	redoxin	O	COG0526
612164561	EZQ01267	redoxin	C	COG0526
612164566	EZQ01272	hypothetical protein	HYP
612164581	EZQ01286	hypothetical protein	HYP
612164597	EZQ01300	prepilin-type N-terminal cleavage/methylation domain	N	COG4968
612164597	EZQ01300	prepilin-type N-terminal cleavage/methylation domain	U	COG4968
612164598	EZQ01301	pre-pilin like leader sequence	N	COG4968
612164598	EZQ01301	pre-pilin like leader sequence	U	COG4968
612164607	EZQ01310	prepilin-type N-terminal cleavage/methylation domain	UNC
612164608	EZQ01311	prepilin-type N-terminal cleavage/methylation domain	UNC
612164609	EZQ01312	hypothetical protein	HYP
612164610	EZQ01313	hypothetical protein	HYP
612164623	EZQ01325	hypothetical protein	HYP
612164632	EZQ01333	RND transporter	UNC
612164637	EZQ01337	transposase	UNC
612164642	EZQ01342	cation transporter	P	COG1230
612164644	EZQ01344	universal stress protein	T	COG0589
612164646	EZQ01346	DNA polymerase	UNC
612164647	EZQ01347	cell filamentation protein Fic	UNC
612164674	EZQ01372	hypothetical protein	HYP
612164676	EZQ01374	hypothetical protein	HYP
612164691	EZQ01388	hypothetical protein	HYP
612164700	EZQ01396	TIGR02391 family protein	UNC
612164702	EZQ01397	hypothetical protein	HYP
612164714	EZQ01409	hypothetical protein	HYP
612164715	EZQ01410	DNA polymerase	L	COG0389
612164717	EZQ01412	hypothetical protein	HYP
612164718	EZQ01413	hypothetical protein	HYP
612164731	EZQ01425	hypothetical protein	HYP
612164747	EZQ01439	protein-disulfide isomerase	O	COG3531
612164748	EZQ01440	monooxygenase	UNC
612164752	EZQ01444	Uncharacterized protein conserved in bacteria	S	COG4333
612164774	EZQ01465	hypothetical protein	HYP
612164775	EZQ01466	hypothetical protein	HYP
612164776	EZQ01467	hypothetical protein	HYP
612164780	EZQ01470	transcriptional regulator, TetR family	K	COG1309
612164783	EZQ01473	macrolide 2'-phosphotransferase	R	COG3173
612164784	EZQ01474	ABC transporter	R	COG0488
612164785	EZQ01475	resolvase	L	COG1961
612164789	EZQ01479	hypothetical protein	HYP
612164790	EZQ01480	HicB	UNC
612164791	EZQ01481	hypothetical protein	HYP
612164792	EZQ01482	hypothetical protein	HYP
612164793	EZQ01483	hypothetical protein	HYP
612164794	EZQ01484	hypothetical protein	HYP
612164888	EZQ01572	glucose-methanol-choline oxidoreductase	E	COG2303
612164903	EZQ01587	hypothetical protein	HYP
612164942	EZQ01624	diguanylate cyclase	T	COG2199
612164956	EZQ01638	Major Facilitator Superfamily	UNC
612164957	EZQ01639	hypothetical protein	HYP
612164992	EZQ01670	fumarylacetoacetate hydrolase	UNC
612164993	EZQ01671	deoxyribodipyrimidine photolyase	R	COG3046
612165006	EZQ01684	tryptophan synthase subunit beta	E	COG0133
612165007	EZQ01685	tryptophan synthase, alpha chain (EC 4.2.1.20)	E	COG0159
612165008	EZQ01686	GTP cyclohydrolase	H	COG0807
612165010	EZQ01688	transposase	UNC
612165187	EZQ01859	hypothetical protein	HYP
612165190	EZQ01862	cell division protein Fic	S	COG3177
612165191	EZQ01863	transposase	UNC
612165210	EZQ01880	hypothetical protein	HYP
612165255	EZQ01923	virulence protein	M	COG3637
612165256	EZQ01924	alcohol dehydrogenase	C	COG0667
612165275	EZQ01943	Membrane protein of unknown function (DUF340)	UNC
612165284	EZQ01950	ABC transporter ATP-binding protein	V	COG1132
612165293	EZQ01959	hypothetical protein	HYP
612165294	EZQ01960	hypothetical protein	HYP
612165466	EZQ02130	Domain of unknown function (DUF4145)	UNC
612165475	EZQ02139	membrane protein	M	COG3047
612165478	EZQ02142	Domain of unknown function (DUF3472)/Ricin-type beta-trefoil lectin domain	UNC
612165479	EZQ02143	VCBS repeat	UNC
612165520	EZQ02178	Domain of unknown function (DUF4394)	UNC
612165533	EZQ02191	hypothetical protein	HYP
612165570	EZQ02222	DNA helicase	UNC
612165573	EZQ02225	HNH endonuclease	UNC
612165574	EZQ02226	thioredoxin reductase	UNC
612165578	EZQ02230	sulfate transporter	UNC
612165581	EZQ02233	tellurite resistance protein	UNC
612165582	EZQ02234	hypothetical protein	HYP
612165583	EZQ02235	hypothetical protein	HYP
612165584	EZQ02236	transposase	UNC
612165735	EZQ02384	hypothetical protein	HYP
612165737	EZQ02386	hypothetical protein	HYP
612165738	EZQ02387	hypothetical protein	HYP
612165743	EZQ02392	LysR family transcriptional regulator	K	COG0583
612165744	EZQ02393	major facilitator transporter	G	COG2814
612165745	EZQ02394	salicylate hydroxylase	H	COG0654
612165745	EZQ02394	salicylate hydroxylase	C	COG0654
612165747	EZQ02396	NADPH:quinone reductase and related Zn-dependent oxidoreductases	C	COG0604
612165747	EZQ02396	NADPH:quinone reductase and related Zn-dependent oxidoreductases	R	COG0604
612165748	EZQ02397	hypothetical protein	HYP
612166368	EZQ03011	hypothetical protein	HYP
612166379	EZQ03022	metal-dependent hydrolase	R	COG3687
612166382	EZQ03025	hypothetical protein	HYP
612167137	EZQ03777	lysophospholipase	I	COG2267
612167143	EZQ03783	hypothetical protein	HYP
612167144	EZQ03784	hypothetical protein	HYP
612167266	EZQ03904	hypothetical protein	HYP
612167270	EZQ03908	2Fe-2S ferredoxin	C	COG0633
612167271	EZQ03909	Copper chaperone	P	COG2608
612167272	EZQ03910	transcriptional regulator	K	COG0789
612167273	EZQ03911	ATPase	P	COG2217
612167274	EZQ03912	ArsR family transcriptional regulator	K	COG0640
612167275	EZQ03913	hypothetical protein	HYP
612167276	EZQ03914	SnoaL-like polyketide cyclase	UNC
612167277	EZQ03915	Hsp12 variant C	P	COG1230
612167278	EZQ03916	hypothetical protein	HYP
612167279	EZQ03917	hypothetical protein	HYP
612167280	EZQ03918	Prokaryotic homologs of the JAB domain	UNC
612167281	EZQ03919	ATP-binding protein	UNC
612167282	EZQ03920	hypothetical protein	HYP
612167283	EZQ03921	hypothetical protein	HYP
612167284	EZQ03922	DNA-binding protein	E	COG2856
612168036	EZQ04671	ABC transporter	V	COG2274
612168037	EZQ04672	transporter	V	COG1566
612168038	EZQ04673	dehydrogenase	UNC
612168039	EZQ04674	hypothetical protein	HYP
612168040	EZQ04675	preprotein translocase	U	COG0805
612168041	EZQ04676	preprotein translocase subunit TatB	U	COG1826
612168042	EZQ04677	preprotein translocase subunit TatA	UNC
612168138	EZQ04771	hypothetical protein	HYP
612168145	EZQ04778	hypothetical protein	HYP
612168147	EZQ04780	XRE family transcriptional regulator	K	COG1476
612168149	EZQ04782	integrase	UNC
612168150	EZQ04783	alkyl sulfatase	Q	COG2015
612168151	EZQ04784	hypothetical protein	HYP
612168152	EZQ04785	Competence protein CoiA-like family	UNC
612168153	EZQ04786	hypothetical protein	HYP
612168154	EZQ04787	hypothetical protein	HYP
612168340	EZQ04971	metal-dependent hydrolase	R	COG3687
612169969	EZQ06597	hypothetical protein	HYP
612169970	EZQ06598	luciferase	C	COG2141
612169971	EZQ06599	flavin reductase	R	COG1853
612169972	EZQ06600	carboxymethylenebutenolidase	Q	COG0412
612169975	EZQ06603	uracil transporter	F	COG2233
612169977	EZQ06605	Xylose isomerase-like TIM barrel	UNC
612169979	EZQ06607	transporter	I	COG2067
612170009	EZQ06635	hypothetical protein	HYP
612170018	EZQ06644	SOS-response transcriptional repressors (RecA-mediated autopeptidases)	K	COG1974
612170018	EZQ06644	SOS-response transcriptional repressors (RecA-mediated autopeptidases)	T	COG1974
612170049	EZQ06673	glycosyltransferase	M	COG0438
612170050	EZQ06674	weeF	UNC
612170051	EZQ06675	dehydrogenase	R	COG0673
612170063	EZQ06687	Glycosyltransferase	M	COG0438
612170064	EZQ06688	hypothetical protein	HYP
612170065	EZQ06689	hypothetical protein	HYP
612170066	EZQ06690	Polysaccharide biosynthesis protein	UNC
612170087	EZQ06709	prolyl oligopeptidase	E	COG1505
612170107	EZQ06729	Protein of unknown function (Hypoth_ymh)	UNC
612170108	EZQ06730	cytochrome P450	Q	COG2124
612170117	EZQ06739	hypothetical protein	HYP
612170518	EZQ07138	Cro/C1-type HTH DNA-binding domain	UNC
612170519	EZQ07139	hypothetical protein	HYP
612170521	EZQ07141	antibiotic biosynthesis monooxygenase	R	COG2329
612170543	EZQ07163	hypothetical protein	HYP
612170544	EZQ07164	Cobalamin-independent synthase, Catalytic domain	UNC
612173298	EZQ09915	metal-dependent hydrolase	R	COG1451
612173300	EZQ09917	Protein of unknown function DUF262/Protein of unknown function (DUF1524)	UNC
612173302	EZQ09919	restriction endonuclease subunit S	V	COG0732
612173303	EZQ09920	type I restriction-modification protein subunit M	V	COG0286
612173304	EZQ09921	hypothetical protein	HYP
612173305	EZQ09922	hypothetical protein	HYP
612173306	EZQ09923	hypothetical protein	HYP
612173307	EZQ09924	Protein of unknown function (DUF3584)	UNC
612173311	EZQ09928	hypothetical protein	HYP
612173312	EZQ09929	hypothetical protein	HYP
612173345	EZQ09960	Bacterial regulatory proteins, luxR family	UNC
612173365	EZQ09978	endonuclease	UNC
612173366	EZQ09979	helicase	L	COG0210
612173393	EZQ10006	Uncharacterized protein conserved in bacteria (DUF2345)/Phage late control gene D protein (GPD)/Putative type VI secretion system Rhs element Vgr/Phage-related baseplate assembly protein	UNC
612173480	EZQ10090	hypothetical protein	HYP
612173482	EZQ10092	hypothetical protein	HYP
612173523	EZQ10131	hypothetical protein	HYP
612173524	EZQ10132	transcriptional regulator	UNC
612173526	EZQ10134	hypothetical protein	HYP
612173527	EZQ10135	hypothetical protein	HYP
612173557	EZQ10163	RpiR family transcriptional regulator	K	COG0583
612173566	EZQ10172	AMP-binding acetyl-CoA synthetase	I	COG1022
612173567	EZQ10173	alcohol dehydrogenase	C	COG1454
612173568	EZQ10174	enoyl-CoA hydratase	I	COG1024
612173574	EZQ10180	aminopeptidase Y	UNC
612173575	EZQ10181	Thiamine monophosphate synthase/TENI	UNC
612173593	EZQ10197	reductase	UNC
612173616	EZQ10220	Restriction endonuclease	UNC
612173617	EZQ10221	hypothetical protein	HYP
612173640	EZQ10242	ionic transporter y4hA	P	COG0387
612173652	EZQ10254	hypothetical protein	HYP
612173663	EZQ10265	amidase	J	COG0154
612173681	EZQ10280	endoribonuclease L-PSP	J	COG0251
612173682	EZQ10281	transcriptional regulator, TetR family	K	COG1309
612173710	EZQ10309	hypothetical protein	HYP
612173751	EZQ10348	alkyl hydroperoxide reductase	UNC
612173790	EZQ10384	hypothetical protein	HYP
612173794	EZQ10388	nuclease	UNC
612173805	EZQ10399	PAS domain S-box	UNC
612173806	EZQ10400	LuxR family transcriptional regulator	T	COG4566
612173808	EZQ10402	short-chain dehydrogenase	I	COG1028
612173808	EZQ10402	short-chain dehydrogenase	Q	COG1028
612173808	EZQ10402	short-chain dehydrogenase	R	COG1028
612173809	EZQ10403	Conserved protein/domain typically associated with flavoprotein oxygenases, DIM6/NTAB family	R	COG1853
612173810	EZQ10404	alanine-phosphoribitol ligase	UNC
612173817	EZQ10409	SAM-dependent methyltransferase	UNC
612173819	EZQ10411	lipase	R	COG0596
612173839	EZQ10431	lipoprotein	UNC
612173841	EZQ10433	2,4-dienoyl-CoA reductase	I	COG1028
612173841	EZQ10433	2,4-dienoyl-CoA reductase	Q	COG1028
612173841	EZQ10433	2,4-dienoyl-CoA reductase	R	COG1028
612173843	EZQ10435	glycerophosphodiester phosphodiesterase	C	COG0584
612173848	EZQ10440	HNH endonuclease	UNC
612173849	EZQ10441	ABC transporter ATP-binding protein	UNC
612173855	EZQ10447	hypothetical protein	HYP
612173909	EZQ10498	hypothetical protein	HYP
612173934	EZQ10521	ABC transporter substrate-binding protein	P	COG0614
612173936	EZQ10523	Condensation domain	UNC
612173941	EZQ10528	Aryl carrier domain	Q	COG3433
612173942	EZQ10529	ornithine decarboxylase	E	COG0019
612173954	EZQ10541	hypothetical protein	HYP
612173955	EZQ10542	hypothetical protein	HYP
612173956	EZQ10543	FecCD transport family	UNC
612173957	EZQ10544	FecCD transport family	UNC
612174046	EZQ10631	AraC family transcriptional regulator	UNC
612174047	EZQ10632	glycerol-3-phosphate dehydrogenase	UNC
612174058	EZQ10643	branched-chain amino acid ABC transporter substrate-binding protein	E	COG0683
612174059	EZQ10644	ABC transporter permease	E	COG0559
612174060	EZQ10645	metal-dependent hydrolase	E	COG0410
612174061	EZQ10646	2-dehydropantoate 2-reductase	H	COG1893
612174063	EZQ10648	Taurine catabolism dioxygenase TauD, TfdA family	UNC
612174065	EZQ10650	Transcriptional regulators	K	COG1846
612174066	EZQ10651	hydrolase	R	COG0388
612174091	EZQ10676	ABC-type branched-chain amino acid transport systems, ATPase component	E	COG0411
612174134	EZQ10717	hypothetical protein	HYP
612174136	EZQ10719	peptidoglycan-binding protein	UNC
612174137	EZQ10720	Phage holin family (Lysis protein S)	UNC
612174138	EZQ10721	Domain of unknown function (DUF4376)	UNC
612174139	EZQ10722	tail protein	S	COG4733
612174140	EZQ10723	tail protein	S	COG4723
612174141	EZQ10724	tail protein	R	COG1310
612174142	EZQ10725	tail protein	S	COG4672
612174144	EZQ10727	hypothetical protein	HYP
612174145	EZQ10728	phage tail protein	S	COG4718
612174147	EZQ10730	hypothetical protein	HYP
612174148	EZQ10731	hypothetical protein	HYP
612174150	EZQ10733	hypothetical protein	HYP
612174152	EZQ10735	regulatory protein	UNC
612174160	EZQ10743	hypothetical protein	HYP
612174161	EZQ10744	hypothetical protein	HYP
612174162	EZQ10745	hypothetical protein	HYP
612174163	EZQ10746	hypothetical protein	HYP
612174164	EZQ10747	hypothetical protein	HYP
612174167	EZQ10750	terminase	UNC
612174168	EZQ10751	Phage terminase, small subunit	L	COG3728
612174169	EZQ10752	hypothetical protein	HYP
612174171	EZQ10754	hypothetical protein	HYP
612174172	EZQ10755	hypothetical protein	HYP
612174175	EZQ10758	hypothetical protein	HYP
612174178	EZQ10761	peptide ABC transporter ATP-binding protein	UNC
612174180	EZQ10763	hypothetical protein	HYP
612174181	EZQ10764	hypothetical protein	HYP
612174183	EZQ10766	recombinase	UNC
612174184	EZQ10767	exonuclease	UNC
612174188	EZQ10771	hypothetical protein	HYP
612174196	EZQ10779	hypothetical protein	HYP
612174197	EZQ10780	T5orf172 domain	UNC
612174198	EZQ10781	hypothetical protein	HYP
612174199	EZQ10782	hypothetical protein	HYP
612174200	EZQ10783	hypothetical protein	HYP
612174201	EZQ10784	hypothetical protein	HYP
612174202	EZQ10785	hypothetical protein	HYP
612174203	EZQ10786	Helix-turn-helix domain	UNC
612174205	EZQ10788	hypothetical protein	HYP
612174328	EZQ10909	hypothetical protein	HYP
612174329	EZQ10910	metallopeptidase	UNC
612174343	EZQ10924	membrane protein	P	COG0861
612174394	EZQ10973	phage capsid protein	UNC
612174417	EZQ10996	hypothetical protein	HYP
612174418	EZQ10997	hypothetical protein	HYP
612174419	EZQ10998	hypothetical protein	HYP
612174420	EZQ10999	hypothetical protein	HYP
612174640	EZQ11217	hypothetical protein	HYP
612174641	EZQ11218	hypothetical protein	HYP
612174642	EZQ11219	hypothetical protein	HYP
612174732	EZQ11307	hypothetical protein	HYP
612174753	EZQ11328	site-specific recombinase	UNC
612174754	EZQ11329	hypothetical protein	HYP
612174755	EZQ11330	hypothetical protein	HYP
612174880	EZQ11453	RpiR family transcriptional regulator	K	COG0583
612174884	EZQ11457	aminoacrylate hydrolase	R	COG0596
612174885	EZQ11458	pyrimidine monooxygenase	C	COG2141
612174886	EZQ11459	amidohydrolase	Q	COG1335
612174887	EZQ11460	aminoacrylate peracid reductase	J	COG0251
612174888	EZQ11461	FMN reductase	R	COG1853
612174889	EZQ11462	uracil transporter	F	COG2233
612174892	EZQ11465	acetyl-CoA acetyltransferase	I	COG0183
612174897	EZQ11470	quercetin 2,3-dioxygenase	R	COG1741
612174898	EZQ11471	LysR family transcriptional regulator	K	COG0583
612174901	EZQ11474	membrane protein	M	COG3047
612174902	EZQ11475	membrane protein	M	COG3047
612174913	EZQ11486	hypothetical protein	HYP
612174930	EZQ11503	acetamidase	C	COG2421
612174982	EZQ11553	cell envelope biogenesis protein OmpA	UNC
612175012	EZQ11583	Glycosyltransferase sugar-binding region containing DXD motif	UNC
612175040	EZQ11611	glycosyl transferase	M	COG0438
612175041	EZQ11612	hypothetical protein	HYP
612175045	EZQ11616	Glycosyltransferase	M	COG0438
612175050	EZQ11619	NADH dehydrogenase	UNC
612175060	EZQ11629	peptidoglycan-binding protein	UNC
612175067	EZQ11636	lipoprotein	UNC
612175079	EZQ11648	hypothetical protein	HYP
612175080	EZQ11649	hypothetical protein	HYP
612175092	EZQ11661	Phage regulatory protein CII (CP76)	UNC
612175093	EZQ11662	bacteriophage regulatory protein	UNC
612175098	EZQ11667	AAA domain	UNC
612175100	EZQ11669	hypothetical protein	HYP
612175101	EZQ11670	hypothetical protein	HYP
612175113	EZQ11682	hypothetical protein	HYP
612175118	EZQ11687	histidine kinase	T	COG2199
612175120	EZQ11689	membrane protein	UNC
612175123	EZQ11692	hypothetical protein	HYP
612175124	EZQ11693	hypothetical protein	HYP
612175125	EZQ11694	hypothetical protein	HYP
612175126	EZQ11695	hypothetical protein	HYP
612175127	EZQ11696	hypothetical protein	HYP
612175128	EZQ11697	hypothetical protein	HYP
612175129	EZQ11698	hypothetical protein	HYP
612175130	EZQ11699	hypothetical protein	HYP
612175131	EZQ11700	hypothetical protein	HYP
612175132	EZQ11701	hypothetical protein	HYP
612175133	EZQ11702	hypothetical protein	HYP
612175135	EZQ11704	hypothetical protein	HYP
612175197	EZQ11764	hypothetical protein	HYP
612175199	EZQ11766	Uncharacterized conserved protein	S	COG3791
612175208	EZQ11775	puromycin N-acetyltransferase	R	COG0456
612175230	EZQ11797	ceramidase	UNC
612175233	EZQ11800	glutamate synthase	UNC
612175247	EZQ11814	hypothetical protein	HYP
612175248	EZQ11815	hypothetical protein	HYP
612175347	EZQ11910	sulfonate ABC transporter substrate-binding protein	P	COG0715
612175348	EZQ11911	2-oxobutyrate oxidase	R	COG3491
612175349	EZQ11912	NLPA lipoprotein	P	COG1464
612175353	EZQ11916	antibiotic biosynthesis monooxygenase	UNC
612175354	EZQ11917	hypothetical protein	HYP
612175355	EZQ11918	hypothetical protein	HYP
612175364	EZQ11926	arsenic resistance protein ArsH	R	COG0431
612175382	EZQ11944	SnoaL-like domain	R	COG3631
612175390	EZQ11952	acylamide amidohydrolase	R	COG0388
612175391	EZQ11953	ATPase AAA	UNC
612175392	EZQ11954	formamidase	C	COG2421
612175393	EZQ11955	putative regulatory protein, FmdB family	UNC
612175401	EZQ11963	phosphoserine phosphatase	E	COG0560
612175403	EZQ11965	Uncharacterized protein conserved in bacteria	S	COG4340
612175457	EZQ12019	hypothetical protein	HYP
612175504	EZQ12061	DNA methylase	V	COG0286
612175505	EZQ12062	XRE family transcriptional regulator	K	COG1396
612175506	EZQ12063	hypothetical protein	HYP
612175507	EZQ12064	ATPase AAA	UNC
612175508	EZQ12065	Helix-turn-helix domain	UNC
612175511	EZQ12068	hypothetical protein	HYP
612175514	EZQ12071	hypothetical protein	HYP
612175515	EZQ12072	hypothetical protein	HYP
612175519	EZQ12076	hypothetical protein	HYP
612175520	EZQ12077	acetyltransferase	R	COG0456
612175524	EZQ12081	hypothetical protein	HYP
612175525	EZQ12082	hypothetical protein	HYP
612175526	EZQ12083	hypothetical protein	HYP
612175528	EZQ12085	hypothetical protein	HYP
612175530	EZQ12087	endonuclease	L	COG4570
612175531	EZQ12088	hypothetical protein	HYP
612175533	EZQ12090	hypothetical protein	HYP
612175535	EZQ12092	hypothetical protein	HYP
612175536	EZQ12093	hypothetical protein	HYP
612175538	EZQ12095	hypothetical protein	HYP
612175539	EZQ12096	hypothetical protein	HYP
612175540	EZQ12097	nuclease	UNC
612175541	EZQ12098	hypothetical protein	HYP
612175542	EZQ12099	hypothetical protein	HYP
612175543	EZQ12100	hypothetical protein	HYP
612175544	EZQ12101	hypothetical protein	HYP
612175603	EZQ12160	DNA methyltransferase	UNC
612175604	EZQ12161	hypothetical protein	HYP
612175605	EZQ12162	hypothetical protein	HYP
612175606	EZQ12163	hypothetical protein	HYP
612175607	EZQ12164	hypothetical protein	HYP
612175608	EZQ12165	hypothetical protein	HYP
612175609	EZQ12166	hypothetical protein	HYP
612175610	EZQ12167	hypothetical protein	HYP
612175611	EZQ12168	hypothetical protein	HYP
612175635	EZQ12188	metallo-beta-lactamase	R	COG0491
612175636	EZQ12189	macrolide transporter	V	COG1136
612175637	EZQ12190	ABC transporter substrate-binding protein	M	COG0845
612175640	EZQ12193	fatty acid desaturase	C	COG1018
612175656	EZQ12209	peptidase S15	R	COG2936
612175659	EZQ12212	transcriptional regulator, TetR family	K	COG1309
612175663	EZQ12216	Predicted secreted protein	S	COG5513
612175684	EZQ12237	lipase	R	COG1075
612175685	EZQ12238	lipase	R	COG1075
612175687	EZQ12240	lipase	R	COG1075
612175708	EZQ12261	hypothetical protein	HYP
612175709	EZQ12262	hypothetical protein	HYP
612175710	EZQ12263	Predicted ATP-binding protein involved in virulence	R	COG3950
612175711	EZQ12264	hypothetical protein	HYP
612175837	EZQ12388	hypothetical protein	HYP
612175838	EZQ12389	hypothetical protein	HYP
612175841	EZQ12390	hypothetical protein	HYP
612175843	EZQ12392	hypothetical protein	HYP
612175902	EZQ12451	hypothetical protein	HYP
612175955	EZQ12504	hypothetical protein	HYP
612175982	EZQ12531	fumarylacetoacetate hydrolase	UNC
612175986	EZQ12535	nitroreductase	C	COG0778
612175987	EZQ12536	NmrA family transcriptional regulator	M	COG0702
612175987	EZQ12536	NmrA family transcriptional regulator	G	COG0702
612175988	EZQ12537	transcriptional regulator, HxlR family	K	COG1733
612175989	EZQ12538	hypothetical protein	HYP
612175991	EZQ12540	hypothetical protein	HYP
